# Supplementary material for: 3,3′-Oxybi[isobenzofuran-1(3H)-one]
Source: Acta Crystallogr Sect E Struct Rep Online. 2009 Sep 30;65(Pt 10):o2577. doi: 10.1107/S1600536809038914 (PMC2970164; doi:10.1107/S1600536809038914)
Supplement: Supplementary file 1 [file e-65-o2577-sup1.cif]

##############################################################################
###                                                                        ###
###        Electronic paper (Acta Crystallographica Section E)             ###
###                                                                        ###
##############################################################################
#                                                                            #
# This CIF contains the data in a paper accepted for publication in Acta     #
# Crystallographica Section E. It conforms to the requirements of Notes      #
# for Authors for Section E, and has been peer reviewed under the auspices   #
# of the IUCr Commission on Journals.                                        #
#                                                                            #
# Full details of the Crystallographic Information File format               #
# are given in the paper "The Crystallographic Information File (CIF):       #
# a New Standard Archive File for Crystallography" by S. R. Hall, F. H.      #
# Allen and I. D. Brown [Acta Cryst. (1991), A47, 655-685].                  #
#                                                                            #
# The current version of the core CIF dictionary is obtainable from          #
# ftp://ftp.iucr.org/pub/cif_core.dic. The current version number is 2.4.    #
#                                                                            #
# Software is freely available for graphical display of the structure(s) in  #
# this CIF.  For information consult the CIF home page http://www.iucr.org/  #
# cif/home.html                                                              #
#                                                                            #
# This file may be used for bona fide research purposes within the           #
# scientific community so long as proper attribution is given to the journal # 
# article from which it was obtained.                                        #
#                                                                            #
##############################################################################
                                             
data_I
_audit_creation_method     SHELXL-97
_chemical_name_systematic
;
3,3'-Oxybi[isobenzofuran-1(3<i>H</i>)-one]
;
_chemical_name_common     ?
_chemical_formula_moiety     'C16 H10 O5'
_chemical_formula_sum     'C16 H10 O5'
_chemical_formula_iupac     'C16 H10 O5'
_chemical_formula_weight     282.24
_chemical_melting_point     ?
_symmetry_cell_setting     'Monoclinic'
_symmetry_space_group_name_H-M     'P n'
_symmetry_space_group_name_Hall     '-P 2yac'
loop_
    _symmetry_equiv_pos_as_xyz
    'x, y, z'
    'x+1/2, -y, z+1/2'
_cell_length_a     4.4449(6)
_cell_length_b     6.4937(8)
_cell_length_c     22.222(2)
_cell_angle_alpha     90.00
_cell_angle_beta     91.3340(10)
_cell_angle_gamma     90.00
_cell_volume     641.25(13)
_cell_formula_units_Z     2
_cell_measurement_reflns_used     1280
_cell_measurement_theta_min     2.749
_cell_measurement_theta_max     22.95
_cell_measurement_temperature     298(2)
_exptl_crystal_description     block
_exptl_crystal_colour     colorless
_exptl_crystal_size_max     0.44
_exptl_crystal_size_mid     0.29
_exptl_crystal_size_min     0.11
_exptl_crystal_density_diffrn     1.462
_exptl_crystal_density_meas     ?
_exptl_crystal_density_method     'not measured'
_exptl_crystal_F_000     292
_exptl_absorpt_coefficient_mu     0.110
_exptl_absorpt_correction_type     multi-scan
_exptl_absorpt_process_details     '(SADABS; Sheldrick, 1996)'
_exptl_absorpt_correction_T_min     0.9532
_exptl_absorpt_correction_T_max     0.9880
_exptl_special_details
;
;
_diffrn_ambient_temperature     298(2)
_diffrn_radiation_type     MoK\a
_diffrn_radiation_wavelength     0.71073
_diffrn_radiation_source     'fine-focus sealed tube'
_diffrn_radiation_monochromator     graphite
_diffrn_measurement_device_type     'Siemens SMART CCD area-detector'
_diffrn_measurement_method     '\f and \w'
_diffrn_detector_area_resol_mean     ?
_diffrn_reflns_number     3081
_diffrn_reflns_av_R_equivalents     0.0246
_diffrn_reflns_av_sigmaI/netI     0.0266
_diffrn_reflns_theta_min     1.83
_diffrn_reflns_theta_max     25.01
_diffrn_reflns_theta_full     25.01
_diffrn_measured_fraction_theta_max     0.997
_diffrn_measured_fraction_theta_full     0.997
_diffrn_reflns_limit_h_min     -3
_diffrn_reflns_limit_h_max     5
_diffrn_reflns_limit_k_min     -7
_diffrn_reflns_limit_k_max     7
_diffrn_reflns_limit_l_min     -26
_diffrn_reflns_limit_l_max     26
_diffrn_standards_number     0
_diffrn_standards_interval_count     ?
_diffrn_standards_interval_time     ?
_diffrn_standards_decay_%     ?
_reflns_number_total     1139
_reflns_number_gt     972
_reflns_threshold_expression     I>2\s(I)
_refine_ls_structure_factor_coef     Fsqd
_refine_ls_matrix_type     full
_refine_ls_R_factor_all     0.0408
_refine_ls_R_factor_gt     0.0311
_refine_ls_wR_factor_gt     0.0719
_refine_ls_wR_factor_ref     0.0780
_refine_ls_goodness_of_fit_ref     1.008
_refine_ls_restrained_S_all     1.007
_refine_ls_number_reflns     1139
_refine_ls_number_parameters     190
_refine_ls_number_restraints     2
_refine_ls_hydrogen_treatment     constr
_refine_ls_weighting_scheme     calc
_refine_ls_weighting_details
         'calc w=1/[\s^2^(Fo^2^)+(0.0502P)^2^+0.0032P] where P=(Fo^2^+2Fc^2^)/3'
_atom_sites_solution_hydrogens     geom
_atom_sites_solution_primary     direct
_atom_sites_solution_secondary     difmap
_refine_ls_shift/su_max     ?
_refine_ls_shift/su_max_lt     0.001
_refine_ls_shift/su_mean     0.000
_refine_diff_density_max     0.132
_refine_diff_density_min     -0.131
_refine_ls_extinction_method     none
_refine_ls_extinction_coef     ?
loop_
    _atom_type_symbol
    _atom_type_description
    _atom_type_scat_dispersion_real
    _atom_type_scat_dispersion_imag
    _atom_type_scat_source
    'C' 'C' 0.0033 0.0016
                         'International Tables Vol C Tables 4.2.6.8 and 6.1.1.4'
    'H' 'H' 0.0000 0.0000
                         'International Tables Vol C Tables 4.2.6.8 and 6.1.1.4'
    'O' 'O' 0.0106 0.0060
                         'International Tables Vol C Tables 4.2.6.8 and 6.1.1.4'
_computing_data_collection     'SMART (Siemens, 1996)'
_computing_cell_refinement     'SAINT (Siemens, 1996)'
_computing_data_reduction     'SAINT (Siemens, 1996)'
_computing_structure_solution     'SHELXS97 (Sheldrick, 2008)'
_computing_structure_refinement     'SHELXL97 (Sheldrick, 2008)'
_computing_molecular_graphics     'SHELXTL (Sheldrick, 2008)'
_computing_publication_material     'SHELXTL (Sheldrick, 2008)'
loop_
    _atom_site_type_symbol
    _atom_site_label
    _atom_site_fract_x
    _atom_site_fract_y
    _atom_site_fract_z
    _atom_site_U_iso_or_equiv
    _atom_site_adp_type
    _atom_site_calc_flag
    _atom_site_refinement_flags
    _atom_site_occupancy
    _atom_site_disorder_assembly
    _atom_site_disorder_group
    O O1 0.4119(4) 0.1516(3) 0.04946(8) 0.0445(5) Uani d . 1 . .
    O O2 0.7298(5) 0.4086(3) 0.01338(9) 0.0511(6) Uani d . 1 . .
    O O3 0.7306(7) 0.7164(3) -0.03192(13) 0.0742(8) Uani d . 1 . .
    O O4 0.6010(5) 0.2116(3) 0.14674(10) 0.0581(6) Uani d . 1 . .
    O O5 0.4721(8) 0.2569(4) 0.24282(12) 0.0859(9) Uani d . 1 . .
    C C1 0.6000(7) 0.2076(5) 0.00288(13) 0.0401(7) Uani d . 1 . .
    H H1 0.7583 0.1044 -0.0022 0.048 Uiso calc R 1 . .
    C C2 0.6456(7) 0.5423(5) -0.03175(14) 0.0494(8) Uani d . 1 . .
    C C3 0.4189(7) 0.2325(4) -0.05400(13) 0.0414(7) Uani d . 1 . .
    C C4 0.4482(7) 0.4308(5) -0.07433(13) 0.0445(7) Uani d . 1 . .
    C C5 0.3011(8) 0.4956(6) -0.12687(14) 0.0555(9) Uani d . 1 . .
    H H5 0.3231 0.6295 -0.1409 0.067 Uiso calc R 1 . .
    C C6 0.1225(9) 0.3563(6) -0.15739(15) 0.0620(10) Uani d . 1 . .
    H H6 0.0207 0.3965 -0.1925 0.074 Uiso calc R 1 . .
    C C7 0.0922(9) 0.1584(6) -0.13675(16) 0.0598(9) Uani d . 1 . .
    H H7 -0.0305 0.0669 -0.1582 0.072 Uiso calc R 1 . .
    C C8 0.2407(7) 0.0915(5) -0.08456(14) 0.0499(8) Uani d . 1 . .
    H H8 0.2207 -0.0430 -0.0708 0.060 Uiso calc R 1 . .
    C C9 0.5534(7) 0.0616(5) 0.10002(14) 0.0443(7) Uani d . 1 . .
    H H9 0.7448 -0.0014 0.0890 0.053 Uiso calc R 1 . .
    C C10 0.4522(8) 0.1563(5) 0.19777(15) 0.0561(9) Uani d . 1 . .
    C C11 0.3520(6) -0.0951(4) 0.12751(13) 0.0383(7) Uani d . 1 . .
    C C12 0.2908(6) -0.0361(5) 0.18517(12) 0.0398(7) Uani d . 1 . .
    C C13 0.1088(8) -0.1539(6) 0.22104(14) 0.0527(8) Uani d . 1 . .
    H H13 0.0671 -0.1132 0.2601 0.063 Uiso calc R 1 . .
    C C14 -0.0088(8) -0.3326(5) 0.19756(16) 0.0567(9) Uani d . 1 . .
    H H14 -0.1309 -0.4152 0.2209 0.068 Uiso calc R 1 . .
    C C15 0.0531(8) -0.3905(5) 0.13930(15) 0.0565(9) Uani d . 1 . .
    H H15 -0.0294 -0.5119 0.1240 0.068 Uiso calc R 1 . .
    C C16 0.2336(7) -0.2733(5) 0.10336(14) 0.0475(8) Uani d . 1 . .
    H H16 0.2740 -0.3131 0.0642 0.057 Uiso calc R 1 . .
loop_
    _atom_site_aniso_label
    _atom_site_aniso_U_11
    _atom_site_aniso_U_22
    _atom_site_aniso_U_33
    _atom_site_aniso_U_12
    _atom_site_aniso_U_13
    _atom_site_aniso_U_23
    O1 0.0407(11) 0.0523(13) 0.0405(11) 0.0026(9) 0.0024(9) 0.0118(10)
    O2 0.0571(13) 0.0440(13) 0.0520(12) -0.0096(11) -0.0019(10) 0.0043(11)
    O3 0.097(2) 0.0396(14) 0.0862(17) -0.0174(15) 0.0044(15) 0.0040(13)
    O4 0.0705(15) 0.0480(13) 0.0551(14) -0.0231(12) -0.0137(11) 0.0084(11)
    O5 0.132(3) 0.0649(18) 0.0596(15) -0.0248(17) -0.0195(16) -0.0118(14)
    C1 0.0425(17) 0.0349(15) 0.0430(16) -0.0007(13) 0.0061(13) 0.0023(13)
    C2 0.055(2) 0.0401(19) 0.0534(18) -0.0032(15) 0.0119(16) 0.0017(16)
    C3 0.0455(17) 0.0412(17) 0.0382(15) 0.0043(15) 0.0114(13) -0.0021(14)
    C4 0.0517(18) 0.0407(17) 0.0416(16) 0.0028(15) 0.0144(14) 0.0031(14)
    C5 0.070(2) 0.0505(19) 0.0468(18) 0.0112(18) 0.0135(17) 0.0141(17)
    C6 0.068(2) 0.076(3) 0.0421(19) 0.012(2) 0.0024(17) 0.0031(18)
    C7 0.060(2) 0.073(3) 0.0467(18) -0.0015(18) 0.0011(16) -0.0067(19)
    C8 0.056(2) 0.0453(19) 0.0483(18) -0.0011(16) 0.0072(15) -0.0006(15)
    C9 0.0421(16) 0.0425(18) 0.0479(17) -0.0022(14) -0.0052(13) 0.0075(14)
    C10 0.072(2) 0.0447(19) 0.051(2) -0.0063(17) -0.0157(18) 0.0046(17)
    C11 0.0325(14) 0.0384(17) 0.0437(16) 0.0012(13) -0.0046(12) 0.0066(13)
    C12 0.0415(15) 0.0410(17) 0.0367(15) -0.0018(14) -0.0058(12) 0.0053(13)
    C13 0.0552(19) 0.064(2) 0.0389(16) -0.0008(18) -0.0001(14) 0.0066(16)
    C14 0.054(2) 0.056(2) 0.060(2) -0.0156(17) 0.0015(17) 0.0150(17)
    C15 0.062(2) 0.0431(18) 0.064(2) -0.0142(17) -0.0052(17) 0.0016(17)
    C16 0.0485(19) 0.0449(18) 0.0490(18) -0.0032(15) -0.0011(15) -0.0036(15)
loop_
    _geom_bond_atom_site_label_1
    _geom_bond_atom_site_label_2
    _geom_bond_site_symmetry_2
    _geom_bond_distance
    _geom_bond_publ_flag
    O1 C1 . 1.394(3) ?
    O1 C9 . 1.403(4) ?
    O2 C2 . 1.372(4) ?
    O2 C1 . 1.444(4) ?
    O3 C2 . 1.192(4) ?
    O4 C10 . 1.374(4) ?
    O4 C9 . 1.436(4) ?
    O5 C10 . 1.197(4) ?
    C1 C3 . 1.491(4) ?
    C1 H1 . 0.9800 ?
    C2 C4 . 1.467(4) ?
    C3 C4 . 1.372(4) ?
    C3 C8 . 1.379(4) ?
    C4 C5 . 1.390(4) ?
    C5 C6 . 1.373(5) ?
    C5 H5 . 0.9300 ?
    C6 C7 . 1.372(5) ?
    C6 H6 . 0.9300 ?
    C7 C8 . 1.391(5) ?
    C7 H7 . 0.9300 ?
    C8 H8 . 0.9300 ?
    C9 C11 . 1.495(4) ?
    C9 H9 . 0.9800 ?
    C10 C12 . 1.465(5) ?
    C11 C12 . 1.371(4) ?
    C11 C16 . 1.375(4) ?
    C12 C13 . 1.380(4) ?
    C13 C14 . 1.371(5) ?
    C13 H13 . 0.9300 ?
    C14 C15 . 1.382(5) ?
    C14 H14 . 0.9300 ?
    C15 C16 . 1.375(4) ?
    C15 H15 . 0.9300 ?
    C16 H16 . 0.9300 ?
loop_
    _geom_angle_atom_site_label_1
    _geom_angle_atom_site_label_2
    _geom_angle_atom_site_label_3
    _geom_angle_site_symmetry_1
    _geom_angle_site_symmetry_3
    _geom_angle
    _geom_angle_publ_flag
    C1 O1 C9 . . 116.0(2) ?
    C2 O2 C1 . . 110.6(2) ?
    C10 O4 C9 . . 110.7(2) ?
    O1 C1 O2 . . 111.1(2) ?
    O1 C1 C3 . . 109.6(2) ?
    O2 C1 C3 . . 104.2(2) ?
    O1 C1 H1 . . 110.6 ?
    O2 C1 H1 . . 110.6 ?
    C3 C1 H1 . . 110.6 ?
    O3 C2 O2 . . 121.4(3) ?
    O3 C2 C4 . . 130.6(3) ?
    O2 C2 C4 . . 108.0(2) ?
    C4 C3 C8 . . 121.3(3) ?
    C4 C3 C1 . . 109.1(3) ?
    C8 C3 C1 . . 129.6(3) ?
    C3 C4 C5 . . 120.9(3) ?
    C3 C4 C2 . . 108.1(3) ?
    C5 C4 C2 . . 130.9(3) ?
    C6 C5 C4 . . 118.1(3) ?
    C6 C5 H5 . . 121.0 ?
    C4 C5 H5 . . 121.0 ?
    C7 C6 C5 . . 120.8(3) ?
    C7 C6 H6 . . 119.6 ?
    C5 C6 H6 . . 119.6 ?
    C6 C7 C8 . . 121.5(4) ?
    C6 C7 H7 . . 119.2 ?
    C8 C7 H7 . . 119.2 ?
    C3 C8 C7 . . 117.3(3) ?
    C3 C8 H8 . . 121.3 ?
    C7 C8 H8 . . 121.3 ?
    O1 C9 O4 . . 110.6(2) ?
    O1 C9 C11 . . 110.4(2) ?
    O4 C9 C11 . . 104.2(2) ?
    O1 C9 H9 . . 110.5 ?
    O4 C9 H9 . . 110.5 ?
    C11 C9 H9 . . 110.5 ?
    O5 C10 O4 . . 121.4(3) ?
    O5 C10 C12 . . 130.7(3) ?
    O4 C10 C12 . . 107.9(3) ?
    C12 C11 C16 . . 121.1(3) ?
    C12 C11 C9 . . 109.0(3) ?
    C16 C11 C9 . . 129.8(3) ?
    C11 C12 C13 . . 121.1(3) ?
    C11 C12 C10 . . 108.1(3) ?
    C13 C12 C10 . . 130.8(3) ?
    C14 C13 C12 . . 118.2(3) ?
    C14 C13 H13 . . 120.9 ?
    C12 C13 H13 . . 120.9 ?
    C13 C14 C15 . . 120.3(3) ?
    C13 C14 H14 . . 119.9 ?
    C15 C14 H14 . . 119.9 ?
    C16 C15 C14 . . 121.7(3) ?
    C16 C15 H15 . . 119.2 ?
    C14 C15 H15 . . 119.2 ?
    C11 C16 C15 . . 117.5(3) ?
    C11 C16 H16 . . 121.2 ?
    C15 C16 H16 . . 121.2 ?
loop_
    _geom_hbond_atom_site_label_D
    _geom_hbond_atom_site_label_H
    _geom_hbond_atom_site_label_A
    _geom_hbond_site_symmetry_A
    _geom_hbond_distance_DH
    _geom_hbond_distance_HA
    _geom_hbond_distance_DA
    _geom_hbond_angle_DHA
    C6 H6 O5 2_464 0.93 2.68 3.407(4) 135.9
    C1 H1 O3 1_545 0.98 2.61 3.337(4) 131.3
data_global
_journal_date_recd_electronic     2009-09-18
_journal_date_accepted     2009-09-25
_journal_name_full     'Acta Crystallographica, Section E'
_journal_year     2009
_journal_volume     65
_journal_issue     10
_journal_page_first     o2577
_journal_page_last     o2577
_journal_paper_category     QO
_journal_coeditor_code     SJ2658
_publ_contact_author_name     'Prof. Handong Yin'
_publ_contact_author_address
;
  College of Chemistry and Chemical Engineering
  Liaocheng University
  Shandong 252059
  People's Republic of China.
;
_publ_contact_author_email     handongyin@163.com
_publ_contact_author_fax     '86 635 8239121'
_publ_contact_author_phone     '86 635 8239121'
_publ_section_title
;
3,3'-Oxybi[isobenzofuran-1(3<i>H</i>)-one]
;
loop_
    _publ_author_name
    _publ_author_address
    'Wenkuan Li'
;
  College of Chemistry and Chemical Engineering
  Liaocheng University
  Shandong 252059
  People's Republic of China
;
    'Handong Yin'
;
  College of Chemistry and Chemical Engineering
  Liaocheng University
  Shandong 252059
  People's Republic of China
;
    'Liyuan Wen'
;
  College of Chemistry and Chemical Engineering
  Liaocheng University
  Shandong 252059
  People's Republic of China
;
    'Kang Li'
;
  College of Chemistry and Chemical Engineering
  Liaocheng University
  Shandong 252059
  People's Republic of China
;
    'Weidong Fan'
;
  College of Chemistry and Chemical Engineering
  Liaocheng University
  Shandong 252059
  People's Republic of China
;
