# Supplementary material for: 3,3′-Oxybi[isobenzofuran-1(3H)-one]
Source: Acta Crystallogr Sect E Struct Rep Online. 2009 Sep 30;65(Pt 10):o2577. doi: 10.1107/S1600536809038914 (PMC2970164; doi:10.1107/S1600536809038914)
Supplement: Supplementary file 2 [file e-65-o2577-Isup2.hkl]

# 
# h,k,l, Fc-squared, Fo-squared, sigma(Fo-squared) and status flag 
# 
data_I
_shelx_title ' 081018c in Pn' 
_shelx_refln_list_code          4 
_shelx_F_calc_maximum       75.33 
_exptl_crystal_F_000       292.00 
_reflns_d_resolution_high  0.8407 
 
loop_ 
 _symmetry_equiv_pos_as_xyz 
 'x, y, z' 
 'x+1/2, -y, z+1/2' 
 
_cell_length_a     4.4449 
_cell_length_b     6.4937 
_cell_length_c    22.2223 
_cell_angle_alpha  90.000 
_cell_angle_beta   91.334 
_cell_angle_gamma  90.000 
 
_shelx_F_squared_multiplier     1.000 
 
loop_ 
 _refln_index_h 
 _refln_index_k 
 _refln_index_l 
 _refln_F_squared_calc 
 _refln_F_squared_meas 
 _refln_F_squared_sigma 
 _refln_observed_status 
   2   0   0      135.47      119.46      2.45 o 
   4   0   0        0.89        0.96      1.06 o 
   0   1   0       21.96       19.68      0.90 o 
   1   1   0     3362.34     3456.50     23.14 o 
   2   1   0       41.26       39.08      1.04 o 
   3   1   0       95.27      101.11      1.96 o 
   4   1   0       26.11       26.98      2.09 o 
   5   1   0        7.54       11.12      4.52 o 
   0   2   0      533.85      538.66      7.13 o 
   1   2   0      111.94      103.76      1.21 o 
   2   2   0      210.81      209.81      3.19 o 
   3   2   0       32.04       29.61      1.17 o 
   4   2   0       17.30       20.91      2.31 o 
   5   2   0       31.80       36.15      4.18 o 
   0   3   0      272.57      283.63      5.68 o 
   1   3   0      116.58      127.46      1.94 o 
   2   3   0       57.47       57.13      1.20 o 
   3   3   0       38.61       37.33      2.37 o 
   4   3   0       63.36       58.76      3.20 o 
   0   4   0        0.91        2.09      1.19 o 
   1   4   0      126.69      131.38      2.66 o 
   2   4   0       17.72       19.06      1.39 o 
   3   4   0       36.70       36.30      6.17 o 
   4   4   0        1.17       -0.08      1.59 o 
   0   5   0        3.62        2.08      0.98 o 
   1   5   0        9.94       10.81      1.92 o 
   2   5   0       77.40       75.51      3.75 o 
   3   5   0        6.67        6.68      2.05 o 
   4   5   0        4.47        4.85      2.04 o 
   0   6   0       27.02       31.56      2.37 o 
   1   6   0       82.04       70.85      7.50 o 
   2   6   0        3.90        6.02      1.75 o 
   3   6   0        6.93        5.58      2.10 o 
   1   7   0        1.78       -0.93      2.11 o 
   2   7   0        5.52        6.75      2.19 o 
  -3   0   1       51.95       47.94      2.43 o 
  -1   0   1     2655.88     2574.49     22.43 o 
   1   0   1     2430.30     2411.92     15.22 o 
   3   0   1      218.50      216.68      8.66 o 
   5   0   1       15.20       22.33      3.47 o 
  -5   1   1        0.14        0.33      1.37 o 
  -4   1   1       41.85       40.88      1.57 o 
  -3   1   1       48.06       44.69      1.35 o 
  -2   1   1      126.17      125.67      1.77 o 
  -1   1   1     2393.56     2407.81     11.73 o 
   0   1   1     1403.94     1357.15     23.48 o 
   1   1   1      709.50      684.27      8.11 o 
   2   1   1      509.38      516.12      3.94 o 
   3   1   1       29.61       29.58      1.15 o 
   4   1   1        9.80        9.79      1.29 o 
   5   1   1       18.07       20.66      3.54 o 
  -5   2   1       18.73       24.64      3.14 o 
  -4   2   1       14.65       11.48      1.84 o 
  -3   2   1       42.76       42.05      1.33 o 
  -2   2   1      172.45      165.05      2.10 o 
  -1   2   1       71.48       69.68      1.05 o 
   0   2   1      942.85      928.54     19.56 o 
   1   2   1      347.06      348.91      3.25 o 
   2   2   1      384.78      401.04      3.45 o 
   3   2   1        1.02        1.03      0.60 o 
   4   2   1        8.95       11.34      1.90 o 
   5   2   1        8.39       10.99      2.94 o 
  -4   3   1       40.28       43.40      2.87 o 
  -3   3   1       86.11       84.71      6.32 o 
  -2   3   1      150.73      151.29      1.89 o 
  -1   3   1      592.94      608.11      7.46 o 
   0   3   1      740.44      807.86      7.54 o 
   1   3   1      138.91      134.48      1.90 o 
   2   3   1      112.46      111.89      1.60 o 
   3   3   1       16.89       16.79      2.03 o 
   4   3   1       94.39       95.09      3.98 o 
  -4   4   1        8.73        5.21      1.84 o 
  -3   4   1       25.29       28.27      2.73 o 
  -2   4   1       25.76       26.49      1.25 o 
  -1   4   1       42.76       41.54      1.47 o 
   0   4   1      470.33      519.13      6.42 o 
   1   4   1      106.86      109.75      2.39 o 
   2   4   1       50.53       50.34      3.28 o 
   3   4   1      141.12      141.83      4.63 o 
   4   4   1        2.32        3.95      2.03 o 
  -4   5   1       17.71       18.07      2.80 o 
  -3   5   1        5.20        4.87      3.50 o 
  -2   5   1      191.76      186.02      4.13 o 
  -1   5   1       48.59       44.46      1.67 o 
   0   5   1       21.87       19.40      1.41 o 
   1   5   1       32.35       32.88      1.31 o 
   2   5   1       29.46       29.99      5.83 o 
   3   5   1       11.27       11.59      2.16 o 
   4   5   1        0.20        2.42      2.00 o 
  -3   6   1        1.51        1.24      2.75 o 
  -2   6   1       20.02       19.60      4.66 o 
  -1   6   1        6.95        5.22      1.17 o 
   0   6   1       58.52       57.33      1.86 o 
   1   6   1       21.88       27.67      3.53 o 
   2   6   1       39.08       44.62      3.93 o 
   3   6   1        0.35        0.82      1.78 o 
  -2   7   1        4.34        4.67      2.64 o 
  -1   7   1       20.75       18.79      3.57 o 
   0   7   1        0.75       -1.71      2.11 o 
   1   7   1        7.24        5.48      2.65 o 
   2   7   1        3.64        2.32      2.27 o 
  -4   0   2       54.33       51.31      4.70 o 
  -2   0   2      728.14      725.60     13.95 o 
   0   0   2     1478.92     1371.17      7.84 o 
   2   0   2      620.69      617.16      6.25 o 
   4   0   2       46.88       46.79      2.34 o 
  -5   1   2        2.50        3.52      1.73 o 
  -4   1   2       20.18       20.15      2.28 o 
  -3   1   2        8.97        9.31      1.27 o 
  -2   1   2       23.18       21.87      0.84 o 
  -1   1   2     2958.85     2997.34     19.39 o 
   0   1   2     1710.14     1733.14     23.31 o 
   1   1   2     2985.50     2924.20     24.05 o 
   2   1   2      388.93      398.71      8.79 o 
   3   1   2       58.48       59.70      1.55 o 
   4   1   2       13.95       11.68      1.75 o 
   5   1   2       11.86        7.84      2.90 o 
  -5   2   2        7.66        8.18      2.03 o 
  -4   2   2       10.38       14.88      4.35 o 
  -3   2   2        4.79        5.09      1.15 o 
  -2   2   2       61.71       61.00      1.13 o 
  -1   2   2      471.36      470.40      4.36 o 
   0   2   2      223.70      213.76      2.30 o 
   1   2   2       69.47       71.52      1.15 o 
   2   2   2      174.74      175.85      2.59 o 
   3   2   2       24.68       25.72      1.69 o 
   4   2   2        9.38       10.35      1.78 o 
   5   2   2        6.13        4.20      1.87 o 
  -4   3   2       27.17       28.19      2.88 o 
  -3   3   2       71.33       69.83      3.12 o 
  -2   3   2       76.73       77.41      1.70 o 
  -1   3   2      129.33      136.33      2.84 o 
   0   3   2       72.08       79.73      3.19 o 
   1   3   2       34.41       31.83      1.16 o 
   2   3   2       17.45       18.20      1.10 o 
   3   3   2        1.67        1.92      1.22 o 
   4   3   2       28.63       42.25      5.41 o 
  -4   4   2        4.37        2.30      1.73 o 
  -3   4   2       38.72       38.64      2.64 o 
  -2   4   2      180.10      184.69      2.85 o 
  -1   4   2        2.08        1.81      0.64 o 
   0   4   2       19.93       21.63      1.01 o 
   1   4   2       94.80       98.29      1.82 o 
   2   4   2       41.07       41.47      3.48 o 
   3   4   2      150.63      161.68      4.95 o 
   4   4   2        5.31        4.08      1.82 o 
  -4   5   2        3.67        2.74      1.94 o 
  -3   5   2        7.95        6.13      1.84 o 
  -2   5   2       64.38       66.95      2.36 o 
  -1   5   2       76.57       75.17      2.15 o 
   0   5   2       23.11       22.87      1.27 o 
   1   5   2       94.72       92.93      2.46 o 
   2   5   2       15.82       19.26      4.09 o 
   3   5   2        0.57        0.56      1.50 o 
   4   5   2        4.06        5.73      2.11 o 
  -3   6   2        2.86        1.15      1.86 o 
  -2   6   2       10.26       11.47      3.16 o 
  -1   6   2       13.03       13.40      1.85 o 
   0   6   2       46.15       42.36      1.65 o 
   1   6   2       50.99       48.01      2.75 o 
   2   6   2       15.08       20.89      3.09 o 
   3   6   2       32.13       31.91      4.31 o 
  -2   7   2       19.20       20.17      2.86 o 
  -1   7   2       13.95       20.02      3.18 o 
   0   7   2        2.22        0.54      1.34 o 
   1   7   2        1.18       -2.12      1.84 o 
   2   7   2       10.13        8.44      2.02 o 
  -5   0   3        2.55        3.64      2.29 o 
  -3   0   3       64.83       60.55      2.21 o 
  -1   0   3     5674.19     5422.36     43.94 o 
   1   0   3     3545.50     3534.90     21.68 o 
   3   0   3      129.03      124.51      3.11 o 
   5   0   3       45.74       47.24      3.97 o 
  -5   1   3        1.11        0.19      1.42 o 
  -4   1   3        8.55        7.43      1.91 o 
  -3   1   3       10.70        9.22      0.89 o 
  -2   1   3      230.12      227.44      2.48 o 
  -1   1   3     2091.26     2088.93      9.74 o 
   0   1   3      236.51      230.29      3.49 o 
   1   1   3     1036.80     1034.95     11.55 o 
   2   1   3      295.14      312.01      2.93 o 
   3   1   3       15.96       17.26      1.09 o 
   4   1   3        8.94       10.74      1.32 o 
   5   1   3       19.65       20.46      3.63 o 
  -5   2   3        7.37        9.33      3.21 o 
  -4   2   3       38.46       38.07      2.68 o 
  -3   2   3       41.47       42.29      1.73 o 
  -2   2   3      244.52      258.87      2.35 o 
  -1   2   3      104.94      111.28      1.82 o 
   0   2   3       44.33       41.64      0.90 o 
   1   2   3      495.48      513.16      2.97 o 
   2   2   3       89.47       86.44      1.64 o 
   3   2   3      125.41      118.93      2.74 o 
   4   2   3       34.78       37.10      2.63 o 
   5   2   3        8.54        8.35      2.23 o 
  -4   3   3        6.26        3.99      1.62 o 
  -3   3   3       42.48       38.10      2.63 o 
  -2   3   3       80.91       83.29      2.09 o 
  -1   3   3       63.75       62.86      1.61 o 
   0   3   3      347.60      359.24      3.25 o 
   1   3   3       50.84       51.80      1.21 o 
   2   3   3       54.55       57.65      2.02 o 
   3   3   3        5.01        5.16      1.42 o 
   4   3   3        9.62        8.59      1.91 o 
  -4   4   3        2.28        1.17      1.62 o 
  -3   4   3       78.83       79.42      2.78 o 
  -2   4   3       71.62       68.95      1.85 o 
  -1   4   3      163.58      158.65      3.25 o 
   0   4   3        0.72        0.28      0.46 o 
   1   4   3      158.19      160.61      2.28 o 
   2   4   3       28.87       32.67      2.92 o 
   3   4   3       27.61       35.42      3.57 o 
   4   4   3        8.13        8.15      2.14 o 
  -3   5   3        5.82        3.06      1.73 o 
  -2   5   3        9.71       10.32      1.40 o 
  -1   5   3       52.28       51.64      1.86 o 
   0   5   3       28.91       28.35      1.24 o 
   1   5   3       18.26       22.98      3.12 o 
   2   5   3       75.68       70.81      3.26 o 
   3   5   3        3.29        3.53      1.72 o 
  -3   6   3        0.45        0.91      1.64 o 
  -2   6   3        5.42        5.48      1.80 o 
  -1   6   3       39.50       39.32      2.02 o 
   0   6   3       30.23       31.03      1.62 o 
   1   6   3        7.43        5.97      1.58 o 
   2   6   3        2.75        2.36      1.38 o 
   3   6   3       15.25       19.51      3.79 o 
  -2   7   3        0.76       -1.19      1.68 o 
  -1   7   3       16.22       18.82      6.32 o 
   0   7   3       48.29       47.16      2.82 o 
   1   7   3       12.68        8.92      2.70 o 
   2   7   3        1.03       -0.25      1.56 o 
  -4   0   4       23.97       24.06      3.02 o 
  -2   0   4        2.58        2.26      1.32 o 
   0   0   4     2764.67     2596.69     13.01 o 
   2   0   4       26.73       25.32      1.24 o 
   4   0   4      101.13       98.45      4.86 o 
  -5   1   4        2.16        1.70      1.48 o 
  -4   1   4       11.70       11.84      1.39 o 
  -3   1   4       85.87       75.15      1.73 o 
  -2   1   4      456.19      443.97      3.68 o 
  -1   1   4     1311.82     1281.02      8.52 o 
   0   1   4      131.45      126.65      1.17 o 
   1   1   4     1316.54     1370.69      9.92 o 
   2   1   4      240.04      249.52      2.60 o 
   3   1   4       57.06       55.64      1.51 o 
   4   1   4        4.84        4.14      1.09 o 
   5   1   4       17.73       21.50      3.56 o 
  -5   2   4        3.02        3.71      1.84 o 
  -4   2   4        3.46        5.99      1.26 o 
  -3   2   4       17.01       19.11      1.52 o 
  -2   2   4       19.35       19.80      1.03 o 
  -1   2   4      201.57      209.76      2.62 o 
   0   2   4      524.12      552.82      6.58 o 
   1   2   4      736.83      764.40      4.76 o 
   2   2   4      373.35      379.66      4.64 o 
   3   2   4       12.59       14.78      1.34 o 
   4   2   4        5.47        5.48      1.77 o 
   5   2   4        6.01        2.89      2.82 o 
  -4   3   4       11.40       12.08      2.16 o 
  -3   3   4       71.83       69.61      2.37 o 
  -2   3   4       45.76       45.65      1.57 o 
  -1   3   4      131.16      136.60      3.61 o 
   0   3   4        1.68        2.12      0.48 o 
   1   3   4      250.48      245.23      2.17 o 
   2   3   4      188.80      188.25      4.37 o 
   3   3   4      154.44      146.91      5.64 o 
   4   3   4        5.58        7.77      2.02 o 
  -4   4   4        5.39        4.70      1.87 o 
  -3   4   4        2.59        2.61      1.05 o 
  -2   4   4       51.87       52.98      2.27 o 
  -1   4   4      146.89      157.82      3.85 o 
   0   4   4       81.40       80.00      1.70 o 
   1   4   4       18.96       20.18      1.26 o 
   2   4   4       19.50       20.04      1.84 o 
   3   4   4        2.96        3.41      1.60 o 
   4   4   4       16.12       13.15      2.33 o 
  -3   5   4       34.15       36.61      3.56 o 
  -2   5   4       16.17       17.87      1.54 o 
  -1   5   4       51.04       51.68      1.89 o 
   0   5   4       18.09       18.50      1.49 o 
   1   5   4      108.71      106.30      6.01 o 
   2   5   4       71.70       64.94      4.61 o 
   3   5   4       28.15       31.39      7.28 o 
  -3   6   4        7.48        7.48      2.29 o 
  -2   6   4        1.56        0.60      1.12 o 
  -1   6   4       73.82       73.11      2.40 o 
   0   6   4        5.20        4.59      2.27 o 
   1   6   4       11.03        9.77      1.80 o 
   2   6   4       14.33       12.29      2.12 o 
   3   6   4        7.46        7.95      2.48 o 
  -2   7   4        4.32        6.28      2.23 o 
  -1   7   4        5.90        4.63      1.65 o 
   0   7   4       26.41       26.38      2.64 o 
   1   7   4        5.69        4.03      1.52 o 
   2   7   4        1.67        1.30      1.73 o 
  -5   0   5        8.22       10.02      2.58 o 
  -3   0   5      404.54      398.14      5.80 o 
  -1   0   5     3585.37     3484.96     29.88 o 
   1   0   5      650.81      619.24      5.42 o 
   3   0   5       15.77       15.59      1.54 o 
   5   0   5        4.91        2.23      2.24 o 
  -5   1   5        2.98        5.86      2.54 o 
  -4   1   5        0.25        0.00      0.88 o 
  -3   1   5       36.10       34.50      1.28 o 
  -2   1   5       33.28       32.45      1.70 o 
  -1   1   5      444.17      423.55      6.10 o 
   0   1   5      862.13      849.14     10.49 o 
   1   1   5      644.55      659.18      5.13 o 
   2   1   5        7.88        9.15      0.78 o 
   3   1   5       78.11       74.89      2.14 o 
   4   1   5        0.05       -1.28      0.85 o 
   5   1   5       28.31       30.72      4.09 o 
  -5   2   5        5.04        5.70      2.00 o 
  -4   2   5        9.63        9.46      1.38 o 
  -3   2   5        7.18        8.41      1.24 o 
  -2   2   5      299.02      296.58      2.64 o 
  -1   2   5       60.84       65.69      1.50 o 
   0   2   5      146.27      140.35      1.67 o 
   1   2   5      513.02      521.53      5.88 o 
   2   2   5      857.59      924.57      5.88 o 
   3   2   5       15.72       17.14      1.44 o 
   4   2   5       17.30       18.42      1.97 o 
  -4   3   5        6.30        5.17      1.79 o 
  -3   3   5        1.64        1.13      1.04 o 
  -2   3   5       26.23       27.96      1.72 o 
  -1   3   5       72.15       82.65      1.92 o 
   0   3   5      171.44      185.10      2.27 o 
   1   3   5      273.29      298.01      2.52 o 
   2   3   5       44.02       44.84      1.87 o 
   3   3   5       79.91       83.67      2.55 o 
   4   3   5       37.05       39.84      2.92 o 
  -4   4   5        7.88        5.49      2.68 o 
  -3   4   5       15.72       17.42      1.73 o 
  -2   4   5        8.13        8.32      1.15 o 
  -1   4   5        7.33        6.59      0.91 o 
   0   4   5      126.04      126.19      2.44 o 
   1   4   5       44.76       42.31      2.07 o 
   2   4   5        8.96        8.01      1.20 o 
   3   4   5       30.64       38.10      2.98 o 
   4   4   5       16.14       12.11      2.23 o 
  -3   5   5       12.87       15.11      2.40 o 
  -2   5   5       66.26       63.83      2.24 o 
  -1   5   5       53.66       48.07      3.43 o 
   0   5   5       17.15       18.50      1.44 o 
   1   5   5       28.51       28.22      2.11 o 
   2   5   5       23.46       27.80      2.60 o 
   3   5   5       15.40       22.04      2.72 o 
  -3   6   5        3.96        3.69      2.08 o 
  -2   6   5        2.34        1.57      1.17 o 
  -1   6   5       82.71       78.34      2.53 o 
   0   6   5       19.09       18.14      3.48 o 
   1   6   5       63.33       59.69      4.21 o 
   2   6   5       18.36       20.86      7.36 o 
   3   6   5       13.19       16.76      4.82 o 
  -2   7   5        0.30        1.00      1.96 o 
  -1   7   5        0.28        0.67      2.00 o 
   0   7   5       21.16       19.51      3.45 o 
   1   7   5       11.00       10.43      2.10 o 
  -4   0   6       19.93       22.75      2.04 o 
  -2   0   6      475.59      452.80      7.68 o 
   0   0   6      178.80      153.00      1.73 o 
   2   0   6      467.24      482.73      5.82 o 
   4   0   6       33.64       31.20      3.06 o 
  -5   1   6        0.39        2.13      2.25 o 
  -4   1   6       15.67       15.65      1.97 o 
  -3   1   6       78.86       74.21      1.96 o 
  -2   1   6      430.31      436.08      5.73 o 
  -1   1   6      178.26      179.09      3.24 o 
   0   1   6      387.67      370.51      5.12 o 
   1   1   6      228.51      221.78      1.95 o 
   2   1   6       14.37       15.79      1.14 o 
   3   1   6       85.44       81.57      2.29 o 
   4   1   6        2.44        0.29      0.91 o 
   5   1   6        1.93        4.72      2.35 o 
  -4   2   6       29.24       32.77      2.14 o 
  -3   2   6       27.37       28.15      1.88 o 
  -2   2   6      107.78      114.70      2.35 o 
  -1   2   6      245.41      250.71      3.80 o 
   0   2   6       31.32       32.19      0.98 o 
   1   2   6      348.00      354.63      7.07 o 
   2   2   6      611.59      629.45      7.07 o 
   3   2   6       17.78       15.33      1.43 o 
   4   2   6        3.00        1.18      1.10 o 
  -4   3   6        2.05       -0.39      1.43 o 
  -3   3   6       46.84       48.27      2.11 o 
  -2   3   6       24.63       24.39      1.34 o 
  -1   3   6       92.35       99.79      2.15 o 
   0   3   6      133.65      133.98      1.93 o 
   1   3   6      165.78      171.72      1.67 o 
   2   3   6       38.53       35.36      1.56 o 
   3   3   6      230.02      217.65      4.10 o 
   4   3   6        1.87        3.78      1.65 o 
  -4   4   6        8.91        2.94      2.75 o 
  -3   4   6       38.73       37.55      1.95 o 
  -2   4   6       39.04       35.94      1.64 o 
  -1   4   6       35.64       38.45      1.56 o 
   0   4   6      186.34      199.95      3.19 o 
   1   4   6       41.83       42.78      2.08 o 
   2   4   6        2.20        1.65      0.90 o 
   3   4   6       19.28       24.47      2.56 o 
   4   4   6       33.88       40.33      3.47 o 
  -3   5   6       25.31       27.07      2.60 o 
  -2   5   6      126.63      119.75      3.90 o 
  -1   5   6       76.18       68.96      2.50 o 
   0   5   6       97.95       94.34      2.51 o 
   1   5   6      102.30       99.21      5.58 o 
   2   5   6        4.31        3.76      1.44 o 
   3   5   6       21.10       22.31      2.76 o 
  -3   6   6        3.02        2.89      3.85 o 
  -2   6   6       15.76       17.81      2.22 o 
  -1   6   6      120.43      120.78      3.75 o 
   0   6   6      158.64      155.50      4.50 o 
   1   6   6       10.96        9.06      2.51 o 
   2   6   6       21.84       27.16      2.77 o 
   3   6   6        2.63        0.70      1.68 o 
  -1   7   6       12.16       16.26      3.22 o 
   0   7   6        9.49       10.73      2.03 o 
   1   7   6        2.48        3.67      1.78 o 
  -5   0   7        8.31       14.91      3.08 o 
  -3   0   7      127.22      127.84      3.31 o 
  -1   0   7     1341.37     1318.03     14.07 o 
   1   0   7      342.19      342.08      3.94 o 
   3   0   7       83.98       84.67      3.72 o 
  -5   1   7       23.24       33.02      2.82 o 
  -4   1   7       31.80       32.19      1.76 o 
  -3   1   7        2.47        2.62      0.74 o 
  -2   1   7     1522.25     1543.12     19.88 o 
  -1   1   7       50.67       45.66      1.24 o 
   0   1   7      422.56      402.95      4.18 o 
   1   1   7      184.94      185.59      1.48 o 
   2   1   7      124.37      135.37      1.89 o 
   3   1   7        2.19        1.85      0.74 o 
   4   1   7       16.67       17.15      2.41 o 
   5   1   7        4.56        5.68      3.24 o 
  -4   2   7       50.39       53.10      2.23 o 
  -3   2   7       72.87       72.76      2.33 o 
  -2   2   7       17.57       16.80      1.62 o 
  -1   2   7      434.78      477.69      4.55 o 
   0   2   7       71.24       72.66      1.16 o 
   1   2   7       73.10       77.85      1.83 o 
   2   2   7      609.91      620.36      6.23 o 
   3   2   7       39.42       36.15      1.70 o 
   4   2   7        0.74        1.10      1.03 o 
  -4   3   7        2.89        1.43      1.49 o 
  -3   3   7      108.01      104.64      3.15 o 
  -2   3   7      175.12      175.70      3.14 o 
  -1   3   7        6.62        4.73      0.77 o 
   0   3   7      134.30      140.78      2.16 o 
   1   3   7      164.38      164.62      1.95 o 
   2   3   7        4.46        3.78      0.88 o 
   3   3   7      153.36      157.28      3.56 o 
   4   3   7       45.01       41.95      2.81 o 
  -4   4   7       18.30       19.57      2.79 o 
  -3   4   7       50.84       50.71      1.89 o 
  -2   4   7       23.06       26.16      1.74 o 
  -1   4   7       52.88       50.96      1.80 o 
   0   4   7      122.74      124.00      2.14 o 
   1   4   7      130.24      126.88      3.45 o 
   2   4   7      247.64      252.21      7.00 o 
   3   4   7       16.42       17.77      2.30 o 
   4   4   7       11.88       10.39      2.14 o 
  -3   5   7       16.90       18.19      1.92 o 
  -2   5   7       25.28       26.21      1.94 o 
  -1   5   7       11.87       11.36      1.82 o 
   0   5   7       25.43       28.08      2.26 o 
   1   5   7      100.89       98.07      3.34 o 
   2   5   7      109.16      105.43      6.53 o 
   3   5   7        3.61        3.82      1.66 o 
  -3   6   7        8.12        8.90      4.30 o 
  -2   6   7        2.34        3.98      1.66 o 
  -1   6   7       51.99       49.14      2.13 o 
   0   6   7      116.94      117.33      4.22 o 
   1   6   7       21.55       21.43      3.34 o 
   2   6   7       12.50       13.27      2.10 o 
  -1   7   7       14.90       19.18      2.57 o 
   0   7   7       13.71       13.13      3.75 o 
   1   7   7       20.95       25.72      2.91 o 
  -4   0   8       55.59       63.97      3.95 o 
  -2   0   8      722.18      732.13     10.81 o 
   0   0   8      855.19      823.11      5.52 o 
   2   0   8      290.85      302.08      4.36 o 
   4   0   8       65.92       66.83      4.22 o 
  -5   1   8       10.37       20.52      8.55 o 
  -4   1   8       29.67       32.23      1.85 o 
  -3   1   8      121.84      117.42      2.80 o 
  -2   1   8      297.73      299.03      4.66 o 
  -1   1   8      228.24      237.51      2.97 o 
   0   1   8      164.82      161.62      1.68 o 
   1   1   8      805.90      830.25      6.69 o 
   2   1   8      162.89      168.76      2.14 o 
   3   1   8       33.15       31.10      1.53 o 
   4   1   8        3.63        2.35      1.33 o 
  -4   2   8       38.48       39.60      2.04 o 
  -3   2   8       16.44       18.26      1.75 o 
  -2   2   8       37.03       34.18      1.45 o 
  -1   2   8      565.75      607.49      9.13 o 
   0   2   8      162.71      169.76      1.86 o 
   1   2   8       83.58       87.67      1.99 o 
   2   2   8      223.09      226.75      3.62 o 
   3   2   8       54.71       55.88      2.16 o 
   4   2   8        6.00        5.82      1.32 o 
  -4   3   8       13.84       23.02      3.08 o 
  -3   3   8       16.40       18.00      2.11 o 
  -2   3   8       93.90       92.40      2.37 o 
  -1   3   8       74.75       73.88      1.94 o 
   0   3   8      108.78      108.87      1.80 o 
   1   3   8       76.81       75.87      2.07 o 
   2   3   8       43.89       40.01      1.69 o 
   3   3   8       20.62       20.33      1.77 o 
   4   3   8       28.36       31.24      3.00 o 
  -4   4   8       13.36       17.80      4.20 o 
  -3   4   8       19.06       19.28      1.98 o 
  -2   4   8       73.34       77.76      2.40 o 
  -1   4   8       12.81       13.65      1.26 o 
   0   4   8       75.82       78.68      1.73 o 
   1   4   8      243.12      252.48      4.94 o 
   2   4   8       16.68       14.08      1.48 o 
   3   4   8       11.12       10.32      1.87 o 
   4   4   8       16.44       18.43      2.67 o 
  -3   5   8        5.76        6.73      1.50 o 
  -2   5   8       78.46       78.75      2.59 o 
  -1   5   8       60.52       59.16      2.17 o 
   0   5   8       68.38       64.60      2.81 o 
   1   5   8       11.98       12.55      2.54 o 
   2   5   8       63.13       62.58      3.10 o 
   3   5   8        0.45        0.56      1.39 o 
  -2   6   8        4.67        4.82      1.75 o 
  -1   6   8       24.55       27.81      2.06 o 
   0   6   8       32.91       37.02      2.84 o 
   1   6   8       11.89        9.67      1.87 o 
   2   6   8        0.96       -1.20      1.70 o 
  -1   7   8        5.32        7.26      1.65 o 
   0   7   8       14.13       10.83      3.41 o 
   1   7   8       19.74       15.50      2.58 o 
  -5   0   9       25.00       35.59      4.26 o 
  -3   0   9       41.72       39.36      2.04 o 
  -1   0   9       75.04       71.69      1.93 o 
   1   0   9      468.69      510.02      4.29 o 
   3   0   9       55.69       55.73      3.61 o 
  -4   1   9        0.16       -0.04      0.94 o 
  -3   1   9      130.80      123.89      2.94 o 
  -2   1   9      150.84      150.17      3.37 o 
  -1   1   9       25.48       23.92      1.04 o 
   0   1   9      890.55      934.36      5.55 o 
   1   1   9       16.03       19.81      0.82 o 
   2   1   9       17.96       20.51      1.35 o 
   3   1   9       14.54       16.20      1.80 o 
   4   1   9       59.59       56.00      2.94 o 
  -4   2   9       16.37       21.57      1.94 o 
  -3   2   9      130.14      118.00      3.56 o 
  -2   2   9      123.75      123.01      2.56 o 
  -1   2   9      320.35      329.64      3.65 o 
   0   2   9      247.69      256.65      2.41 o 
   1   2   9      165.46      176.08      2.91 o 
   2   2   9        9.61        9.40      1.09 o 
   3   2   9       50.93       53.16      2.11 o 
   4   2   9        1.93        1.15      1.11 o 
  -4   3   9        5.33        4.69      1.34 o 
  -3   3   9       14.24       12.99      1.47 o 
  -2   3   9      103.72      101.54      2.55 o 
  -1   3   9       36.34       40.12      1.51 o 
   0   3   9       94.13       95.85      1.92 o 
   1   3   9      129.20      135.57      2.85 o 
   2   3   9       21.01       21.02      1.54 o 
   3   3   9       16.46       17.72      1.69 o 
   4   3   9       40.87       43.68      5.18 o 
  -4   4   9       14.99       15.39      2.69 o 
  -3   4   9        3.41        4.05      1.17 o 
  -2   4   9        0.66        1.08      0.92 o 
  -1   4   9       24.64       24.82      1.58 o 
   0   4   9       13.84       14.08      1.37 o 
   1   4   9        9.29        9.40      1.18 o 
   2   4   9       73.75       72.45      2.47 o 
   3   4   9       54.04       52.96      2.96 o 
   4   4   9       10.90       13.74      2.55 o 
  -3   5   9        1.14       -0.41      2.31 o 
  -2   5   9       21.13       25.29      2.00 o 
  -1   5   9       81.53       83.91      2.58 o 
   0   5   9      129.79      125.32      4.58 o 
   1   5   9      143.60      134.72      3.40 o 
   2   5   9        7.04        6.21      1.34 o 
   3   5   9        3.18        2.18      2.91 o 
  -2   6   9        1.24        0.60      1.15 o 
  -1   6   9        9.15       10.74      1.82 o 
   0   6   9       19.03       18.77      2.20 o 
   1   6   9       29.41       37.92      3.07 o 
   2   6   9        0.43       -0.36      1.31 o 
  -1   7   9       16.56       18.17      3.89 o 
   0   7   9        2.38        1.85      2.27 o 
   1   7   9        3.76        3.49      1.81 o 
  -4   0  10       36.61       32.66      3.10 o 
  -2   0  10      146.04      139.35      4.71 o 
   0   0  10      344.00      353.98      3.46 o 
   2   0  10      174.31      171.65      3.73 o 
   4   0  10       83.44       81.64      4.91 o 
  -4   1  10       37.02       39.79      2.02 o 
  -3   1  10       18.93       20.82      2.09 o 
  -2   1  10      130.02      119.44      3.08 o 
  -1   1  10       76.34       76.40      1.47 o 
   0   1  10       48.43       49.96      1.27 o 
   1   1  10      951.91     1001.29      8.06 o 
   2   1  10        0.58        0.22      0.59 o 
   3   1  10        6.75        5.65      1.04 o 
   4   1  10        0.08        0.20      1.26 o 
  -4   2  10        8.75        8.34      1.43 o 
  -3   2  10      186.03      191.73      8.58 o 
  -2   2  10       10.96       14.17      1.69 o 
  -1   2  10       21.34       21.22      1.20 o 
   0   2  10      260.32      269.41      3.47 o 
   1   2  10       39.33       37.50      1.24 o 
   2   2  10       24.53       24.01      1.58 o 
   3   2  10       62.52       59.56      2.67 o 
   4   2  10        5.33        3.58      2.19 o 
  -4   3  10        0.78        2.31      1.31 o 
  -3   3  10       10.16        9.84      1.52 o 
  -2   3  10       15.61       15.01      1.40 o 
  -1   3  10       58.01       58.11      2.59 o 
   0   3  10       73.98       72.40      1.56 o 
   1   3  10       68.24       65.13      1.75 o 
   2   3  10        1.14        1.25      0.78 o 
   3   3  10        1.90        0.01      0.89 o 
   4   3  10        0.30       -1.98      1.32 o 
  -4   4  10        8.41       11.98      2.42 o 
  -3   4  10       15.01       12.31      1.62 o 
  -2   4  10       27.87       29.04      1.82 o 
  -1   4  10       42.43       41.18      2.48 o 
   0   4  10      140.33      133.76      3.31 o 
   1   4  10      137.68      132.07      2.66 o 
   2   4  10       61.59       59.61      2.29 o 
   3   4  10        4.80        5.82      1.35 o 
   4   4  10        2.07        1.02      1.69 o 
  -3   5  10        9.92       12.26      3.38 o 
  -2   5  10        0.11        0.07      0.94 o 
  -1   5  10        8.36       10.81      2.11 o 
   0   5  10       17.83       23.24      3.05 o 
   1   5  10       40.92       35.57      2.44 o 
   2   5  10       29.28       29.88      2.18 o 
   3   5  10        3.26        2.73      2.24 o 
  -2   6  10       49.63       49.18      2.42 o 
  -1   6  10       14.07       18.69      2.20 o 
   0   6  10       48.31       42.22      3.71 o 
   1   6  10       10.12       13.30      2.14 o 
   2   6  10        1.66       -0.92      2.22 o 
  -1   7  10        8.28        9.64      5.96 o 
   0   7  10        0.06        2.66      3.26 o 
  -3   0  11       99.27       93.94      4.42 o 
  -1   0  11      410.59      437.47      5.66 o 
   1   0  11      136.41      136.37      2.17 o 
   3   0  11      258.94      259.63      7.87 o 
  -4   1  11       11.24       15.93      3.71 o 
  -3   1  11      174.29      155.21      4.26 o 
  -2   1  11      135.07      130.29      3.30 o 
  -1   1  11       71.21       72.24      1.51 o 
   0   1  11        6.68        6.59      0.56 o 
   1   1  11       54.04       53.12      1.27 o 
   2   1  11       42.75       42.71      1.64 o 
   3   1  11       69.55       64.29      2.24 o 
   4   1  11        9.33        7.25      1.68 o 
  -4   2  11        2.75        2.18      1.25 o 
  -3   2  11       50.80       52.23      2.59 o 
  -2   2  11       25.44       26.51      2.14 o 
  -1   2  11      270.04      295.54      3.07 o 
   0   2  11      151.65      159.05      2.01 o 
   1   2  11      105.67      100.50      2.16 o 
   2   2  11       49.88       46.39      2.23 o 
   3   2  11       11.41       10.84      1.41 o 
   4   2  11       17.35       21.08      4.12 o 
  -4   3  11        8.96        5.20      1.58 o 
  -3   3  11        1.64        1.02      1.04 o 
  -2   3  11       35.74       34.68      1.64 o 
  -1   3  11       30.81       30.60      1.43 o 
   0   3  11      467.46      506.09      4.40 o 
   1   3  11      103.69       96.91      2.15 o 
   2   3  11       17.23       16.38      1.51 o 
   3   3  11       46.60       44.52      2.10 o 
   4   3  11        6.53        7.57      1.59 o 
  -4   4  11        4.53        5.74      2.21 o 
  -3   4  11        4.57        3.75      1.26 o 
  -2   4  11       13.39       11.45      1.40 o 
  -1   4  11       42.70       39.61      1.74 o 
   0   4  11       20.43       24.04      4.49 o 
   1   4  11      103.12      101.93      2.41 o 
   2   4  11       13.56       13.47      1.54 o 
   3   4  11        9.67        6.04      1.42 o 
  -3   5  11       31.01       35.68      2.40 o 
  -2   5  11        4.75        3.66      1.89 o 
  -1   5  11       36.94       35.68      1.86 o 
   0   5  11        6.86       10.08      3.03 o 
   1   5  11       11.20       11.74      1.93 o 
   2   5  11        3.03        1.40      1.10 o 
   3   5  11        1.98        3.61      1.72 o 
  -2   6  11        1.23        1.71      1.21 o 
  -1   6  11       15.91       17.07      2.18 o 
   0   6  11        1.59        3.50      1.76 o 
   1   6  11        1.74        0.03      1.47 o 
   2   6  11       10.21        8.73      3.02 o 
   0   7  11        4.63        9.17      5.85 o 
  -4   0  12       27.36       29.51      3.69 o 
  -2   0  12      167.15      175.03      5.56 o 
   0   0  12      167.81      176.74      2.65 o 
   2   0  12       24.46       23.38      1.44 o 
   4   0  12       42.98       37.15      3.61 o 
  -4   1  12       43.15       40.16      2.49 o 
  -3   1  12      116.96      115.32      3.66 o 
  -2   1  12       20.37       20.63      1.38 o 
  -1   1  12      122.62      116.61      1.96 o 
   0   1  12        1.79        3.90      0.72 o 
   1   1  12        8.30        7.81      0.51 o 
   2   1  12       78.90       74.10      2.17 o 
   3   1  12       70.60       68.75      3.00 o 
   4   1  12        8.76        7.25      1.86 o 
  -4   2  12       42.94       43.46      2.25 o 
  -3   2  12       42.95       40.43      4.76 o 
  -2   2  12        6.61        5.37      1.30 o 
  -1   2  12       40.06       37.50      1.19 o 
   0   2  12       87.25       88.85      1.56 o 
   1   2  12       43.39       41.12      1.37 o 
   2   2  12       10.06       12.59      1.30 o 
   3   2  12      120.49      121.26      3.20 o 
   4   2  12        3.12        1.87      1.47 o 
  -4   3  12        5.16        7.79      1.64 o 
  -3   3  12       13.98       12.30      1.59 o 
  -2   3  12        5.84        5.68      1.13 o 
  -1   3  12       72.59       70.09      2.10 o 
   0   3  12      169.67      178.14      2.58 o 
   1   3  12       14.86       15.04      1.17 o 
   2   3  12       30.92       32.35      2.54 o 
   3   3  12        5.90        7.48      1.34 o 
   4   3  12       10.73       10.42      2.38 o 
  -3   4  12        9.44       12.07      2.45 o 
  -2   4  12        9.67       10.26      1.40 o 
  -1   4  12       60.88       60.38      2.17 o 
   0   4  12        6.37        4.81      1.24 o 
   1   4  12       36.95       38.56      1.64 o 
   2   4  12       96.73       86.98      3.17 o 
   3   4  12        6.56        5.95      1.60 o 
  -3   5  12        3.26        3.83      1.89 o 
  -2   5  12       17.20       20.82      2.00 o 
  -1   5  12      150.67      155.82      4.51 o 
   0   5  12       35.98       36.81      2.28 o 
   1   5  12       33.58       30.93      2.78 o 
   2   5  12       13.60       11.00      1.62 o 
   3   5  12        9.08        6.86      2.19 o 
  -2   6  12        0.50       -0.18      1.29 o 
  -1   6  12        4.29        3.16      1.86 o 
   0   6  12       36.09       35.53      3.11 o 
   1   6  12        2.79        3.35      1.55 o 
   2   6  12        4.30        4.59      2.49 o 
  -3   0  13       89.86       87.33      4.56 o 
  -1   0  13       23.06       20.73      1.15 o 
   1   0  13      122.30      124.69      2.21 o 
   3   0  13       22.92       21.83      3.24 o 
  -4   1  13        8.50        9.94      1.95 o 
  -3   1  13       21.07       24.42      3.54 o 
  -2   1  13       16.86       18.96      1.84 o 
  -1   1  13      121.56      120.80      2.08 o 
   0   1  13      517.59      545.23      8.40 o 
   1   1  13       98.51      107.95      1.40 o 
   2   1  13      170.10      165.99      3.29 o 
   3   1  13       59.95       59.15      2.91 o 
   4   1  13        2.18        1.46      1.55 o 
  -4   2  13       49.89       48.89      2.54 o 
  -3   2  13       34.80       34.61      4.41 o 
  -2   2  13        6.56        7.64      1.16 o 
  -1   2  13        0.48        0.25      0.53 o 
   0   2  13      174.32      176.88      2.28 o 
   1   2  13      110.40      110.38      2.21 o 
   2   2  13       68.47       62.61      2.19 o 
   3   2  13       46.17       47.23      2.92 o 
   4   2  13       11.38        9.71      2.10 o 
  -4   3  13       11.34       15.37      2.00 o 
  -3   3  13       22.08       16.96      2.00 o 
  -2   3  13        8.69        8.64      1.27 o 
  -1   3  13      121.72      120.78      2.79 o 
   0   3  13       17.23       18.34      1.11 o 
   1   3  13       25.06       27.31      1.53 o 
   2   3  13      121.70      122.91      4.79 o 
   3   3  13       15.26       16.47      1.78 o 
   4   3  13        5.17        5.36      1.85 o 
  -3   4  13        0.76        0.40      1.14 o 
  -2   4  13      105.04       95.06      2.90 o 
  -1   4  13       25.20       27.06      1.85 o 
   0   4  13        9.86        7.69      1.51 o 
   1   4  13      276.12      279.28      4.10 o 
   2   4  13        2.36        3.68      1.18 o 
   3   4  13        1.62       -0.06      1.15 o 
  -3   5  13       11.43       15.49      2.41 o 
  -2   5  13       14.54       15.53      1.82 o 
  -1   5  13       30.63       36.19      2.78 o 
   0   5  13       89.13       90.56      6.36 o 
   1   5  13       16.66       20.82      4.71 o 
   2   5  13        8.43        8.21      1.37 o 
   3   5  13        0.83       -0.47      1.59 o 
  -2   6  13        0.32       -0.82      1.43 o 
  -1   6  13       26.07       25.61      3.63 o 
   0   6  13        0.52        3.54      2.65 o 
   1   6  13        4.60        1.04      1.46 o 
   2   6  13       10.02       11.56      2.41 o 
  -4   0  14        1.92        3.17      2.17 o 
  -2   0  14      208.01      196.56      6.18 o 
   0   0  14       54.61       58.11      2.14 o 
   2   0  14       34.99       32.11      2.91 o 
   4   0  14       31.40       31.37      4.11 o 
  -4   1  14        7.67        7.52      2.49 o 
  -3   1  14       59.16       55.25      2.75 o 
  -2   1  14       44.82       44.24      2.85 o 
  -1   1  14      146.17      144.68      2.34 o 
   0   1  14       80.95       88.65      1.63 o 
   1   1  14       83.16       79.52      1.56 o 
   2   1  14      289.37      284.63      3.73 o 
   3   1  14        6.29        7.79      3.45 o 
   4   1  14       15.41       19.21      2.56 o 
  -4   2  14       39.59       39.96      2.35 o 
  -3   2  14        5.33        4.68      1.57 o 
  -2   2  14       39.41       38.00      1.76 o 
  -1   2  14       55.33       54.35      1.84 o 
   0   2  14        9.68       10.95      0.84 o 
   1   2  14        9.00        9.39      0.99 o 
   2   2  14       64.08       60.62      3.08 o 
   3   2  14       35.09       33.46      2.09 o 
   4   2  14       15.28       17.47      7.13 o 
  -4   3  14        7.35        7.66      1.81 o 
  -3   3  14        1.14        0.78      1.07 o 
  -2   3  14       32.00       29.75      1.96 o 
  -1   3  14       16.28       20.29      1.59 o 
   0   3  14       79.08       75.43      2.16 o 
   1   3  14       29.45       28.93      1.42 o 
   2   3  14       39.29       40.50      2.36 o 
   3   3  14       32.24       33.51      2.26 o 
  -3   4  14        0.84        0.36      1.67 o 
  -2   4  14       25.24       26.96      2.05 o 
  -1   4  14      139.54      139.33      3.57 o 
   0   4  14      165.32      165.63      6.26 o 
   1   4  14       17.84       19.77      2.71 o 
   2   4  14       41.36       40.12      1.96 o 
   3   4  14        5.06        3.94      1.40 o 
  -2   5  14       24.09       29.00      2.25 o 
  -1   5  14       60.62       60.28      6.71 o 
   0   5  14       77.34       73.28      3.20 o 
   1   5  14       33.14       35.00      2.95 o 
   2   5  14        5.57        3.09      1.04 o 
  -1   6  14        4.43        5.94      1.68 o 
   0   6  14        8.28       10.00      3.26 o 
   1   6  14        5.24        4.86      1.62 o 
  -3   0  15       28.76       30.44      3.61 o 
  -1   0  15      219.54      211.17      3.36 o 
   1   0  15      320.64      342.98      4.09 o 
   3   0  15       44.88       41.07      3.65 o 
  -4   1  15        3.71        1.68      1.38 o 
  -3   1  15       19.69       21.92      2.30 o 
  -2   1  15       69.25       68.58      2.23 o 
  -1   1  15       44.06       46.27      1.47 o 
   0   1  15       72.76       72.46      1.54 o 
   1   1  15       12.85       15.39      0.98 o 
   2   1  15       29.01       28.53      1.65 o 
   3   1  15        7.52        4.78      1.51 o 
   4   1  15        3.32        3.45      1.72 o 
  -4   2  15        6.00        7.30      1.58 o 
  -3   2  15        6.29        8.94      2.91 o 
  -2   2  15       30.86       32.20      1.84 o 
  -1   2  15       11.81       11.23      1.39 o 
   0   2  15       28.22       27.61      1.08 o 
   1   2  15       76.27       72.58      2.02 o 
   2   2  15       64.74       66.71      2.03 o 
   3   2  15       12.70       15.05      2.15 o 
   4   2  15        9.03        9.57      2.07 o 
  -3   3  15       21.30       21.47      2.17 o 
  -2   3  15        4.34        3.65      1.17 o 
  -1   3  15        9.83        8.40      1.21 o 
   0   3  15       50.79       48.15      2.52 o 
   1   3  15       75.98       70.26      2.00 o 
   2   3  15       28.91       31.92      1.83 o 
   3   3  15        3.22        2.89      1.21 o 
  -3   4  15        3.71        1.84      1.27 o 
  -2   4  15       77.71       77.01      2.74 o 
  -1   4  15       44.98       43.75      2.03 o 
   0   4  15      136.88      128.96      4.05 o 
   1   4  15       17.93       16.92      1.66 o 
   2   4  15        1.81        0.66      1.03 o 
   3   4  15        2.86        1.84      1.40 o 
  -2   5  15        1.06        1.56      1.45 o 
  -1   5  15       17.00       20.20      2.41 o 
   0   5  15       37.21       37.98      2.45 o 
   1   5  15       13.15       12.43      2.02 o 
   2   5  15        6.83        6.39      1.32 o 
  -1   6  15        2.67        0.85      1.47 o 
   0   6  15       24.69       30.46      2.75 o 
   1   6  15        6.53        8.79      2.86 o 
  -4   0  16        2.35        1.40      1.90 o 
  -2   0  16      232.39      234.95      7.16 o 
   0   0  16       25.43       25.30      1.27 o 
   2   0  16      149.11      141.92      5.97 o 
   4   0  16        0.15       -0.67      2.07 o 
  -4   1  16       14.51       13.25      2.10 o 
  -3   1  16       25.89       29.18      2.67 o 
  -2   1  16       31.29       32.69      2.56 o 
  -1   1  16       90.31       88.06      2.68 o 
   0   1  16       53.92       52.15      1.39 o 
   1   1  16       30.82       31.01      1.29 o 
   2   1  16        0.50        1.03      0.75 o 
   3   1  16        9.34       11.24      1.95 o 
   4   1  16        1.19        2.67      1.69 o 
  -4   2  16        8.23       10.13      2.08 o 
  -3   2  16       15.94       18.17      3.33 o 
  -2   2  16       36.05       37.43      1.93 o 
  -1   2  16       27.20       27.39      1.55 o 
   0   2  16        9.36        9.19      0.90 o 
   1   2  16       43.67       42.72      1.60 o 
   2   2  16       64.35       64.25      2.03 o 
   3   2  16       21.07       16.85      2.27 o 
  -3   3  16        0.00       -0.84      1.09 o 
  -2   3  16        2.43       -0.28      1.02 o 
  -1   3  16       84.10       77.90      3.04 o 
   0   3  16       22.27       24.52      2.74 o 
   1   3  16       92.89       85.46      2.27 o 
   2   3  16        7.35        5.14      1.31 o 
   3   3  16        6.07        5.42      1.44 o 
  -3   4  16        5.62        3.61      3.01 o 
  -2   4  16        6.15        5.56      1.40 o 
  -1   4  16       83.35       75.88      3.32 o 
   0   4  16        1.65        2.05      1.26 o 
   1   4  16        2.19        1.15      1.16 o 
   2   4  16        0.70        0.36      0.92 o 
   3   4  16        5.76        8.99      2.74 o 
  -2   5  16       16.86       16.24      2.00 o 
  -1   5  16       12.72        9.69      3.34 o 
   0   5  16       34.56       38.42      3.02 o 
   1   5  16        0.54        1.19      2.03 o 
   2   5  16        4.93        4.01      1.39 o 
   0   6  16        0.78        1.87      1.46 o 
  -3   0  17       12.80       13.93      2.83 o 
  -1   0  17      221.94      219.11      3.73 o 
   1   0  17       29.58       29.37      1.87 o 
   3   0  17       33.59       30.63      3.97 o 
  -4   1  17        4.03        4.44      1.59 o 
  -3   1  17        0.11        0.78      1.36 o 
  -2   1  17       35.02       31.85      2.41 o 
  -1   1  17       40.25       39.42      1.49 o 
   0   1  17       24.94       26.60      1.13 o 
   1   1  17       56.22       50.63      1.65 o 
   2   1  17       21.88       25.69      2.04 o 
   3   1  17       35.02       38.33      3.15 o 
  -3   2  17        3.75        3.48      2.45 o 
  -2   2  17       48.48       47.33      2.06 o 
  -1   2  17       59.49       57.36      2.08 o 
   0   2  17       70.10       69.30      1.70 o 
   1   2  17       29.20       28.23      1.49 o 
   2   2  17       15.94       21.00      2.67 o 
   3   2  17        4.40        4.73      1.76 o 
  -3   3  17       12.20       11.66      2.15 o 
  -2   3  17       52.27       45.50      2.12 o 
  -1   3  17       47.52       49.45      2.07 o 
   0   3  17      127.59      126.33      4.71 o 
   1   3  17       52.79       48.66      1.82 o 
   2   3  17        3.27        2.95      1.00 o 
   3   3  17       12.38       14.46      1.85 o 
  -3   4  17        1.66        0.49      1.42 o 
  -2   4  17        3.45        3.40      1.76 o 
  -1   4  17       49.14       47.00      4.43 o 
   0   4  17       17.60       18.94      2.28 o 
   1   4  17        3.50        2.97      1.07 o 
   2   4  17        3.38        2.55      1.12 o 
  -2   5  17        2.00        2.99      1.89 o 
  -1   5  17        1.42        0.95      1.49 o 
   0   5  17        2.85        3.41      1.43 o 
   1   5  17        2.94        2.16      1.25 o 
   2   5  17        4.46        4.77      1.57 o 
  -2   0  18       23.36       29.54      3.83 o 
   0   0  18       52.39       53.79      1.85 o 
   2   0  18       38.46       35.45      3.54 o 
  -3   1  18       15.46       13.58      2.21 o 
  -2   1  18        9.87        8.22      1.82 o 
  -1   1  18       83.41       84.16      2.10 o 
   0   1  18        9.02       10.32      0.99 o 
   1   1  18        3.22        4.15      0.89 o 
   2   1  18       83.96       86.96      4.91 o 
   3   1  18       10.06       14.02      2.19 o 
  -3   2  18        3.01        2.83      2.12 o 
  -2   2  18       19.35       21.66      2.37 o 
  -1   2  18       90.94       91.39      2.80 o 
   0   2  18       23.59       25.59      1.67 o 
   1   2  18       30.12       31.40      1.65 o 
   2   2  18       10.30        8.98      1.26 o 
   3   2  18       14.14       15.19      2.25 o 
  -3   3  18        4.53        3.51      1.39 o 
  -2   3  18       21.82       21.11      1.92 o 
  -1   3  18       47.02       43.83      1.99 o 
   0   3  18       37.59       36.49      2.15 o 
   1   3  18       61.60       60.05      2.03 o 
   2   3  18        1.51        1.02      1.01 o 
   3   3  18        0.83       -0.51      1.44 o 
  -2   4  18       14.49       12.59      1.75 o 
  -1   4  18       11.02       15.53      2.27 o 
   0   4  18        3.04        2.73      1.34 o 
   1   4  18        0.42        1.39      1.13 o 
   2   4  18       11.09       12.83      1.51 o 
  -1   5  18        2.84       -0.10      1.67 o 
   0   5  18        2.27        1.65      1.44 o 
   1   5  18        1.06        5.81      4.27 o 
  -3   0  19        6.78        5.97      2.39 o 
  -1   0  19       73.29       67.20      3.69 o 
   1   0  19       20.58       24.87      2.31 o 
   3   0  19       29.30       32.13      4.29 o 
  -3   1  19        1.95       -0.70      1.32 o 
  -2   1  19        9.30        7.97      1.78 o 
  -1   1  19       73.68       73.69      2.05 o 
   0   1  19       50.73       48.30      1.52 o 
   1   1  19      111.09      104.02      2.44 o 
   2   1  19       13.38       15.91      2.13 o 
   3   1  19        3.61        1.89      1.65 o 
  -3   2  19        8.34       13.92      2.73 o 
  -2   2  19       22.46       22.91      1.90 o 
  -1   2  19       26.58       29.43      1.87 o 
   0   2  19       64.41       63.23      2.04 o 
   1   2  19       93.03       96.77      2.48 o 
   2   2  19       70.99       70.03      2.57 o 
   3   2  19        7.58        8.59      2.09 o 
  -3   3  19        0.03       -0.26      1.68 o 
  -2   3  19        8.68       10.53      1.83 o 
  -1   3  19       38.18       41.19      2.59 o 
   0   3  19        8.59        7.92      1.78 o 
   1   3  19       39.18       38.20      1.80 o 
   2   3  19        7.24        6.38      1.60 o 
  -2   4  19        7.00        7.65      1.59 o 
  -1   4  19        1.43        0.10      1.33 o 
   0   4  19        2.87        1.74      1.40 o 
   1   4  19        5.81        4.15      1.69 o 
   2   4  19        1.76       -0.77      1.24 o 
  -1   5  19        9.59        9.34      2.23 o 
   0   5  19        0.86        1.40      1.65 o 
   1   5  19        4.09        2.78      1.48 o 
  -2   0  20      152.78      147.12      6.20 o 
   0   0  20       42.52       39.25      2.40 o 
   2   0  20       19.94       22.34      3.68 o 
  -3   1  20        2.82        3.20      1.61 o 
  -2   1  20       40.52       38.20      5.32 o 
  -1   1  20       79.32       81.79      2.56 o 
   0   1  20       25.17       28.47      1.50 o 
   1   1  20       78.55       80.92      2.76 o 
   2   1  20        8.64        9.25      1.90 o 
   3   1  20       18.57       19.96      2.67 o 
  -3   2  20        9.43       10.42      3.13 o 
  -2   2  20        1.54        2.87      1.20 o 
  -1   2  20       11.27       10.72      1.41 o 
   0   2  20      129.31      135.63      3.48 o 
   1   2  20       98.15       93.44      2.49 o 
   2   2  20       13.17       17.86      1.79 o 
   3   2  20        7.53        7.76      2.04 o 
  -2   3  20       17.95       19.33      1.97 o 
  -1   3  20       24.61       29.38      2.96 o 
   0   3  20       20.23       23.19      3.31 o 
   1   3  20        2.91        3.75      1.06 o 
   2   3  20        2.50        3.21      1.34 o 
  -2   4  20        2.12       -1.70      1.84 o 
  -1   4  20        4.81        2.58      1.64 o 
   0   4  20        2.45        2.24      1.57 o 
   1   4  20        2.56        3.04      1.51 o 
   2   4  20        3.97        4.13      1.36 o 
   0   5  20       14.37       15.17      3.81 o 
  -3   0  21       11.56       11.02      2.96 o 
  -1   0  21      102.41       96.82      3.60 o 
   1   0  21       13.43       13.40      2.83 o 
   3   0  21        9.50       12.30      3.25 o 
  -3   1  21       11.64       11.71      2.36 o 
  -2   1  21        9.01        8.11      2.79 o 
  -1   1  21       29.12       29.95      1.93 o 
   0   1  21       83.83       88.39      3.17 o 
   1   1  21       41.91       44.41      2.21 o 
   2   1  21       11.36       13.87      2.22 o 
   3   1  21       16.57       18.43      2.97 o 
  -3   2  21        0.90        0.81      1.62 o 
  -2   2  21       35.91       35.10      2.22 o 
  -1   2  21       20.45       21.29      1.86 o 
   0   2  21      155.95      173.43      6.97 o 
   1   2  21       28.65       30.90      1.88 o 
   2   2  21        8.67       12.42      2.08 o 
  -2   3  21       24.19       27.60      2.31 o 
  -1   3  21        1.00       -0.03      1.37 o 
   0   3  21       51.11       49.93      2.88 o 
   1   3  21       29.77       29.17      3.01 o 
   2   3  21       11.83       15.41      1.94 o 
  -1   4  21        0.58        0.49      1.59 o 
   0   4  21       16.11       15.77      4.65 o 
   1   4  21        8.13        7.56      1.50 o 
  -2   0  22        4.84        4.48      2.65 o 
   0   0  22      184.23      184.00      6.84 o 
   2   0  22        8.32        9.16      2.81 o 
  -2   1  22        0.57       -1.43      1.55 o 
  -1   1  22       14.76       16.05      1.74 o 
   0   1  22       63.68       62.58      2.13 o 
   1   1  22       36.05       39.85      2.15 o 
   2   1  22        6.26        7.65      2.01 o 
  -2   2  22        7.74        7.33      1.61 o 
  -1   2  22        5.50        4.70      1.70 o 
   0   2  22        1.21        2.75      1.18 o 
   1   2  22        7.53        6.48      1.50 o 
   2   2  22        6.56        6.56      1.82 o 
  -2   3  22        3.99        5.47      1.97 o 
  -1   3  22        7.47        7.75      1.94 o 
   0   3  22       11.95       15.84      2.20 o 
   1   3  22        8.00        7.91      1.51 o 
  -1   4  22        2.28        2.22      1.64 o 
   0   4  22        4.47        4.92      2.89 o 
  -1   0  23       36.74       46.61      4.82 o 
   1   0  23        2.47        2.81      2.55 o 
  -2   1  23        1.25        0.91      1.59 o 
  -1   1  23        7.77        6.30      1.44 o 
   0   1  23        1.10        1.39      1.68 o 
   1   1  23        1.05        2.43      1.42 o 
   2   1  23        4.19        3.62      1.80 o 
  -2   2  23        1.43        4.00      1.74 o 
  -1   2  23       25.16       21.10      3.82 o 
   0   2  23        0.27       -0.55      1.09 o 
   1   2  23        6.89        6.46      1.57 o 
   2   2  23        2.87        5.14      1.81 o 
  -1   3  23       21.44       18.87      2.49 o 
   0   3  23       11.31       14.22      2.20 o 
   1   3  23       10.52       12.93      1.74 o 
  -2   0  24        5.38        7.32      3.14 o 
   0   0  24       25.79       31.16      4.27 o 
   2   0  24       29.27       34.18      4.65 o 
  -2   1  24        2.91        3.99      3.28 o 
  -1   1  24        3.86        1.45      1.31 o 
   0   1  24        3.26        1.87      1.45 o 
   1   1  24       13.95       14.59      2.33 o 
  -1   2  24        8.19        7.60      2.00 o 
   0   2  24       15.26       11.58      1.80 o 
   1   2  24        7.67        9.67      2.02 o 
   0   3  24        7.70        3.18      1.75 o 
  -1   0  25       32.93       44.11      5.10 o 
   1   0  25        5.60        6.62      2.86 o 
  -1   1  25        3.47       -0.29      2.01 o 
   0   1  25        7.67        4.33      2.16 o 
   1   1  25        3.23        3.23      1.80 o 
  -1   2  25       10.77        9.59      4.03 o 
   0   2  25        4.50        3.62      2.13 o 
   0   0  26        0.28        0.21      2.24 o 
   0   1  26        3.46        1.70      3.17 o 
                                                 
